# Supplementary material for: Characterization and Comparison of Biodegradable Printed Capacitive Humidity Sensors
Source: Sensors (Basel). 2021 Sep 30;21(19):6557. doi: 10.3390/s21196557 (PMC8512811; doi:10.3390/s21196557)
Supplement: Supplementary file 1 [file sensors-21-06557-s001.zip]

Archive with 1 entries (1 files):
- sensors-1366467-supplementary.pdf
